# Supplementary material for: Superhydrophobic hemostatic nanofiber composites for fast clotting and minimal adhesion
Source: Nat Commun. 2019 Dec 5;10:5562. doi: 10.1038/s41467-019-13512-8 (PMC6895059; doi:10.1038/s41467-019-13512-8)
Supplement: Supplementary file 12 — Soure Data [file 41467_2019_13512_MOESM12_ESM.xlsx]

## Sheet: Fig. 2a
Figure 2a
	Fibrin concentration (ng/ml), n = 3
		CNF/PDMS Ti surface after PPP sliding	CNF/PTFE Ti surface after PPP sliding	CNF/PTFE Ti surface without PPP sliding (Control)
	Test 1	42.02	62.05	1.22
	Test 2	44.44	59.36	0.65
	Test 3	39.5	46.72	0.93
	Mean	41.9867	56.0433	0.933333
	SD	2.47017	8.1855	0.285015

## Sheet: Fig. 2d
Figure 2d		CAH: Contact angle hysteresis
		RA: Roll-off angle
	Water dropelts, n = 4
	Test No.	Receding contact angle (°)	Advancing contact angle (°)	CAH (°)	RA (°)
	1	162.3	163.8	1.5	0.73
	2	159.5	160.1	0.6	1.035
	3	158.4	158.8	0.4	1.04
	4	160.2	160.9	0.7	1.4
	Mean (°)	160.1	160.9	0.8	1.05125
	SD (°)	1.64317	2.11818	0.483046	0.273994
	Blood dropelts, n = 4
	Test No.	Receding contact angle (°)	Nominal receding angle (°）	Advancing contact angle (°)	CAH (°)	Nominal CAH (°)	RA (°)
	1	147.6	84.4	158.8	11.2	74.4	24.7
	2	149.8	86.4	163.7	13.9	77.3	13.2
	3	154.8	73.5	164.8	10	91.3	36.4
	4	152.7	77.4	163.6	10.9	86.2	38
	Mean (°)	151.225	80.425	162.725	11.5	82.3	28.075
	SD (°)	3.16899	6.01685	2.67255	1.67929	7.82347	11.5538
	PPP dropelts, n = 4
	Test No.	Receding contact angle (°)	Nominal receding angle (°）	Advancing contact angle (°)	CAH (°)	Nominal CAH (°)	RA (°)
	1	146.8	77.7	158.1	11.3	80.4	23.4
	2	149.7	87.7	159.2	9.5	71.5	12.5
	3	143.6	84.6	158.4	14.8	73.8	16.3
	4	141.2	97.9	160.4	19.2	62.5	7.7
	Mean (°)	145.325	86.975	159.025	13.7	72.05	14.975
	SD (°)	3.71068	8.39737	1.02754	4.27629	7.40023	6.62791
	Blood dropelts with anti-thrombin, n = 4
	Test No.	Receding contact angle (°)	Advancing contact angle (°)	CAH (°)	RA (°)
	1	146.1	159	12.9	4.2
	2	136.8	157	20.2	3.1
	3	136	163.9	27.9	6.2
	4	135.4	161.1	25.7	3.6
	Mean (°)	138.575	160.25	21.675	4.275
	SD (°)	5.04934	2.95353	6.68649	1.35984
	PPP dropelts with anti-thrombin, n = 4
	Test No.	Receding contact angle (°)	Advancing contact angle (°)	CAH (°)	RA (°)
	1	144.7	157.8	13.1	4.4
	2	144.4	159.5	15.1	2.1
	3	144.9	157.7	12.8	2.4
	4	142.2	154.5	12.3	1.4
	Mean (°)	144.05	157.375	13.325	2.575
	SD (°)	1.25033	2.08706	1.22848	1.28679

## Sheet: Fig. 3d
Figure 3d
	Relative hemoglobin absorbance RHA (t) = HA(t)/HA(0) (100%), n = 3
		Control group		Normal gauze		CNF gauze
	Time t (min)	Mean	SD	Mean	SD	Mean	SD
	0	100	5.7971	100	5.7971	100	5.7971
	3	94.2029	1.44928	88.4058	2.89855	79.7101	5.7971
	5	59.4203	1.44928	52.1739	8.69565	50.7246	7.24638
	Absolute hemoglobin absorbance HA (t) measured by the spectrometer at 540 nm
		Control group		Normal gauze		CNF gauze
	Time t (min)	Mean	SD	Mean	SD	Mean	SD
	0	0.069	0.004	0.069	0.004	0.069	0.004
	3	0.065	0.001	0.061	0.002	0.055	0.004
	5	0.041	0.001	0.036	0.006	0.035	0.005
		Absolute hemoglobin absorbance value measured by the spectrometer at 540 nm
		Control			CNF surface		Normal cotton gauze
	Time	0 min	3 min	5 min	3 min	5min	3 min	5min
	Test 1	0.072	0.064	0.041	0.058	0.041	0.061	0.031
		0.07	0.065	0.04	0.059	0.04	0.06	0.032
		0.07	0.065	0.041	0.057	0.04	0.06	0.033
	Test 2	0.075	0.066	0.042	0.06	0.036	0.061	0.031
		0.067	0.065	0.04	0.05	0.032	0.061	0.048
		0.065	0.067	0.04	0.053	0.031	0.063	0.037
	Test 3	0.067	0.065	0.043	0.054	0.033	0.065	0.04
		0.062	0.063	0.041	0.05	0.028	0.06	0.033
	Mean	0.0685	0.065	0.041	0.055125	0.035125	0.061375	0.035625
	SD	0.00410575	0.00119523	0.00106904	0.0039438	0.0048532	0.00176777	0.00590248
	Note: tested with 20 ul blood

## Sheet: Fig. 3e
Figure 3e
	In vitro blood loss (g), n = 3
	Test No.	CNF Gauze	Normal Gauze
	1	0	1.34
	2	0	1.25
	3	0	1.09
	Mean	0	1.22667
	SD	0	0.126623

## Sheet: Fig. 4f
Figure 4f
	Clot peeling tension for the CNF gauze
	Test No.	Maximum peeling force (mN)	Maximum clot-guaze contact width (mm)	Clot peeling tension (mN/mm)
	1	11.5	3.2	3.59375
	2	3.1	2.68	1.15672
	3	0.3	3.65	0.0821918
	4	7	3.31	2.1148
			Mean	1.73687
			SD	1.49057
	Clot peeling tension for the normal gauze
	Test No.	Maximum peeling force (mN)	Maximum clot-guaze contact width (mm)	Clot peeling tension (mN/mm)
	1	947	9.23	102.6
	2	948	9.02	105.1
	3	944	10	94.4
	4	938	14.9	62.953
			Mean	91.2633
			SD	19.4189

## Sheet: Fig. 5d
Figure 5d
	In vivo blood loss (mg), n = 6
		CNF gauze	Normal gauze
	Test No.
	1	0	12
	2	0	29
	3	1	12
	4	-1	17
	5	1	16
	6	1	33
	Mean	0.333333	19.8333
	SD	0.816497	8.97589
	For No. 4, the CNF gauze after applcation has a weight increase of -1 mg, which is due to the repeatibility of the weighing balance.

## Sheet: Fig. 5e
Figure 5e
	In vivo clot peeling force (mN), n = 5
	Test No.	CNF gauze	Normal gauze
	1	20.7	348.5
	2	0	370.7
	3	10.6	350.4
	4	0	284.7
	5	4.9	222
	Mean	7.24	315.26
	SD	8.70017	61.3283
	For No. 2 & 4 in the CNF gauze group, after the adhesive film around the CNF gauze was trimmed, the CNF detached from the wound by itself. In these two cases, the peeling force is taken as 0 mN.

## Sheet: Suppl. Fig.1a
Supplementary Figure 1a
		CNF/PTFE Ti surface			CNF/PDMS Ti surface			CNF/PTFE Ti mesh
	Test No.	Water RA (°)	Water CA (°)	Blood CA (°)	Water RA (°)	Water CA (°)	Blood CA (°)	Water RA (°)	Water CA (°)	Blood CA (°)
	1	0.7	159.2	155	3.4	155.4	149.5	4.4	155.7	151.8
	2	1	164.6	154	4.2	154.4	150.9	3.4	152.7	152.7
	3	1	163	154.6	3.8	155.6	151.2	3.9	152.6	157
	4	1.4	158.8	151.8	2.6	154.5	154.4	3.7	152.1	155
	5	0.7	165	152.4	4.1	154.4	151	3.5	154.8	155.8
	Mean	0.96	162.12	153.56	3.62	154.86	151.4	3.78	153.58	154.46
	SD	0.288097	2.94822	1.39571	0.649615	0.589915	1.80693	0.396232	1.57385	2.16287
	CA: contact angle; RA: roll-off angle

## Sheet: Suppl. Fig.10b
Supplementary Figure 10b
	Clot-gauze contact area (mm2)			Percentage contact area (%)
	Test No.	Normal Gauze	CNF gauze
	1	76.75	11.5	14.9837
	2	79.69	10.9	13.678
	3	81.12	11.4	14.0533
			Mean	14.2383
			SD	0.672241

## Sheet: Suppl. Fig.14
Supplementary Figure 14
	1. Hemoglobin absorbance HA for 50 ul blood in 10 ml DI water at time 0 min, used as HA(0)
		Test 1	Repeat 2	Repeat 3	Repeat 4	Mean	SD
	Absorbance	0.231	0.235	0.236	0.234	0.234	0.00216025
	2. Hemoglobin absorbance HA for 50 ul blood clotting on the CNF gauze or the chitosan gauze, for 3 min and 5 min
		Time t (min)	Test 1					Test 2					Test 3					Mean	SD
			Reading 1	Reading 2	Reading 3	Reading 4	Reading 4	Reading 1	Reading 2	Reading 3	Reading 4	Reading 4	Reading 1	Reading 2	Reading 3	Reading 4	Reading 4
	CNF gauze	3	0.144	0.144	0.145	0.145	0.143	0.21	0.209	0.213	0.214	0.212	0.156	0.159	0.159	0.157	0.16	0.171333	0.0300967
		5	0.026	0.028	0.029	0.019	0.026	0.027	0.027	0.029	0.026	0.028	0.0222	0.0212	0.0212	0.0222	0.0222	0.0249333	0.00326599
	Chitosan gauze	3	0.203	0.205	0.205	0.205	0.203	0.222	0.223	0.225	0.223	0.225	0.2162	0.2172	0.2092	0.2182	0.2072	0.2138	0.00867838
		5	0.043	0.046	0.045	0.045	0.043	0.049	0.039	0.039	0.04	0.041	0.0542	0.0522	0.0502	0.0542	0.0552	0.0464	0.0057371
	3. Absolute hemoglobin absorbance HA (t) measured by the spectrometer at 540 nm
		CNF gauze		Chitosan gauze
	Time t (min)	AVG	SD	Mean	SD
	0	0.234	0.002	0.234	0.002
	3	0.171	0.03	0.214	0.009
	5	0.025	0.003	0.046	0.006
	4. Relative hemoglobin absorbance RHA (t)= HA(t)/HA(0), %
		CNF gauze		Chitosan gauze
	Time t (min)	AVG	SD	Mean	SD
	0	100	0.9	100	0.9
	3	73.1	12.8	91.5	3.8
	5	10.7	1.3	19.7	2.6

[truncated: 1 more sheets: Suppl. Fig.15c]
